# Supplementary material for: Common Methods for Handling Missing Data in Marginal Structural Models: What Works and Why
Source: Am J Epidemiol. 2020 Oct 15;190(4):663–72. doi: 10.1093/aje/kwaa225 (PMC8631064; doi:10.1093/aje/kwaa225)
Supplement: Web_Material_kwaa225 [file Web_Material_kwaa225.zip]

Archive with 2 entries (2 files):
- kwaa225 Leyrat Web Appendix 5 Final.R
- kwaa225 Leyrat Web Material Final.pdf
