# Supplementary material for: Common Methods for Handling Missing Data in Marginal Structural Models: What Works and Why
Source: Am J Epidemiol. 2020 Oct 15;190(4):663–72. doi: 10.1093/aje/kwaa225 (PMC8631064; doi:10.1093/aje/kwaa225)
Supplement: Web_Material_kwaa225 [file Web_Material_kwaa225.zip › kwaa225 Leyrat Web Appendix 5 Final.R]

  #############################################
#SIMULATION STUDY: MISSING DATA IN MSMs
#############################################

#############################################
#Content: data generation process
#Author: Clemence Leyrat
#Date: 18/05/2019
#############################################


rm(list=ls())

#Packages
library(clusterPower)  #Function expit
library(SDMTools)

############################################
#PARAMETERS
############################################

#Prevalence of the covariates L1 and V at t=0
pL1=0.5
pV=0.3

#Mean and SD of L2 at t=0
mL2=0
SDL2=1

#True PS model at t=0 (intercept and coefficients for L1 and L2)
alpha0_0=-1.5
alpha1_0=0.6
alpha2_0=0.3

#Association between t=0 and t=1 for L1 and L2 and treatment effect on L1 and L2 at t=1
beta_L1_1=0.4
beta_L2_1=0.5
SDL2_1=0.1
teff_L1_1=0.4
teff_L2_1=0.2

#True PS model at t=1 (intercept and coefficients for L1 and L2)
alpha0_1=-2.5
alpha1_1=0.8
alpha2_1=0.2

#Association between t=1 and t=2 for L1 and L2 and treatment effect on L1 andL2 at t=2
beta_L1_2=0.4
beta_L2_2=0.5
SDL2_2=0.1
teff_L1_2=0.4
teff_L2_2=0.2

#True PS model at t=2 (intercept and coefficients for L1 and L2)
alpha0_2=-2
alpha1_2=1.0
alpha2_2=0.3

#True outcome model
gamma000=0
gamma001=2
gamma011=3
gamma111=4
gamma_L1_0=0.7
gamma_L1_1=1.0
gamma_L1_2=1.5
gamma_L2_0=0.5
gamma_L2_1=0.7
gamma_L2_2=1.5
gamma_V=1.0
SD_outcome=2
############################################

#Function to generate data corresponding to a MSM with 3 time-points,
#2 binary time-varying confounders, one binary risk factor at baseline,
#one continuous outcome measured at t=2

generation<-function(n){
  
  #Patients ID
  data<-data.frame(ID=1:n) 
  
  #Covariates at t=0 (one fixed V, two time-varying L1 and L2)
  data$L1_0<-rbinom(n,1,pL1)
  data$L2_0<-rnorm(n,mL2,SDL2)
  data$V<-rbinom(n,1,pV)
  
  #Treatment allocation at t=0, depends on L1 and L2 at t=0
  data$A0<-rbinom(n,1,expit(alpha0_0+alpha1_0*data$L1_0+alpha2_0*data$L2_0))
  
  #Potential covariate values at t=1, depending on the previous value and on the treatment received at t=0
  data$L1_10<-rbinom(n,1,expit(beta_L1_1*data$L1_0))
  data$L1_11<-rbinom(n,1,expit(beta_L1_1*data$L1_0+teff_L1_1))
  data$L2_10<-beta_L2_1*data$L2_0+rnorm(n,0,SDL2_1)
  data$L2_11<-beta_L2_1*data$L2_0+teff_L2_1+rnorm(n,0,SDL2_1)
  
  #Observed covariate values at t=1
  data$L1_1[data$A0==0]<-data$L1_10[data$A0==0]
  data$L1_1[data$A0==1]<-data$L1_11[data$A0==1]
  data$L2_1[data$A0==0]<-data$L2_10[data$A0==0]
  data$L2_1[data$A0==1]<-data$L2_11[data$A0==1]
  
  #Treatment allocation at time t=1, depends on L1 and L2 at t=1 and =1 if A0=1
  n0<-dim(data[data$A0==0,])[1]
  data$A1[data$A0==0]<-rbinom(n0,1,expit(alpha0_1+alpha1_1*data$L1_10[data$A0==0]+alpha2_1*data$L2_10[data$A0==0]))
  data$A1[data$A0==1]<-1
  
  #Potential covariate values at t=2, depending on the previous value the treatment received at t=1
  data$L1_200<-rbinom(n,1,expit(beta_L1_2*data$L1_10))
  data$L1_201<-rbinom(n,1,expit(beta_L1_2*data$L1_10+teff_L1_2))
  data$L1_211<-rbinom(n,1,expit(beta_L1_2*data$L1_11+teff_L1_2))
  data$L2_200<-beta_L2_2*data$L2_10+rnorm(n,0,SDL2_2)
  data$L2_201<-beta_L2_2*data$L2_10+teff_L2_2+rnorm(n,0,SDL2_2)
  data$L2_211<-beta_L2_2*data$L2_11+teff_L2_2+rnorm(n,0,SDL2_2) 
  
  #Observed covariate values at t=2
  data$L1_2[data$A0==0 & data$A1==0]<-data$L1_200[data$A0==0 & data$A1==0]
  data$L1_2[data$A0==0 & data$A1==1]<-data$L1_201[data$A0==0 & data$A1==1]
  data$L1_2[data$A0==1 & data$A1==1]<-data$L1_211[data$A0==1 & data$A1==1]
  data$L2_2[data$A0==0 & data$A1==0]<-data$L2_200[data$A0==0 & data$A1==0]
  data$L2_2[data$A0==0 & data$A1==1]<-data$L2_201[data$A0==0 & data$A1==1]
  data$L2_2[data$A0==1 & data$A1==1]<-data$L2_211[data$A0==1 & data$A1==1]
  
  #Treatment allocation at time t=2, depends on L1 and L2 at t=2 and =1 if A1=1
  n1<-dim(data[data$A1==0,])[1]
  data$A2[data$A1==0]<-rbinom(n1,1,expit(alpha0_2+alpha1_2*data$L1_200[data$A1==0]+alpha2_2*data$L2_200[data$A1==0]))
  data$A2[data$A1==1]<-1
  
  #Potential outcomes
  data$Y000<-rnorm(n,(gamma000+gamma_L1_0*data$L1_0+gamma_L2_0*data$L2_0+gamma_L1_1*data$L1_10+gamma_L2_1*data$L2_10+gamma_L1_2*data$L1_200+gamma_L2_2*data$L2_200+gamma_V*data$V),SD_outcome)
  data$Y001<-rnorm(n,(gamma001+(gamma_L1_0*data$L1_0+gamma_L2_0*data$L2_0+gamma_L1_1*data$L1_10+gamma_L2_1*data$L2_10+gamma_L1_2*data$L1_200+gamma_L2_2*data$L2_200)+gamma_V*data$V),SD_outcome)
  data$Y011<-rnorm(n,(gamma011+(gamma_L1_0*data$L1_0+gamma_L2_0*data$L2_0+gamma_L1_1*data$L1_11+gamma_L2_1*data$L2_11+gamma_L1_2*data$L1_201+gamma_L2_2*data$L2_201)+gamma_V*data$V),SD_outcome)
  data$Y111<-rnorm(n,(gamma111+(gamma_L1_0*data$L1_0+gamma_L2_0*data$L2_0+gamma_L1_1*data$L1_11+gamma_L2_1*data$L2_11+gamma_L1_2*data$L1_211+gamma_L2_2*data$L2_211)+gamma_V*data$V),SD_outcome)
  
  #Observed outcome
  data$Y[data$A0==0 & data$A1==0 & data$A2==0]<-data$Y000[data$A0==0 & data$A1==0 & data$A2==0]
  data$Y[data$A0==0 & data$A1==0 & data$A2==1]<-data$Y001[data$A0==0 & data$A1==0 & data$A2==1]
  data$Y[data$A0==0 & data$A1==1 & data$A2==1]<-data$Y011[data$A0==0 & data$A1==1 & data$A2==1]
  data$Y[data$A0==1 & data$A1==1 & data$A2==1]<-data$Y111[data$A0==1 & data$A1==1 & data$A2==1]
  
  #Indicator of selection for the PS model (only patients untreated at previous time point contribut to PS estimation)
  data$selec0<-1
  data$selec1<-ifelse(data$A0==1,0,1)
  data$selec2<-ifelse(data$A1==1,0,1)
  
  return(data)
}


#Function for the generation of missingness indicator according to a completely
#at random missingness mechanism
MCAR<-function(dat,n){
  
    #Missingness at t=1
    dat$R_L1_1<-rbinom(n,1,0.8)
    dat$R_L2_1<-rbinom(n,1,0.8)
    
    #Missingness at t=2
    dat$R_L1_2<-rbinom(n,1,0.8)
    dat$R_L2_2<-rbinom(n,1,0.8)

  return(dat)
}


#Function for the generation of missingness indicator according to the "constant" mechanism.
#Parameter: vector of covariates with missing data
constant<-function(data){
  
#L1
    #Missingness at t=1
    dat<-data[((data$L1_1-data$L1_0)==0),]
    nn<-dim(dat)[1]
    dat$R_L1_1<-rbinom(nn,1,0.5)
    dat<-dat[,c("ID","R_L1_1")]
    data<-merge(data,dat,by="ID",all.x=T)
    data$R_L1_1<-ifelse(is.na(data$R_L1_1)==T,1,data$R_L1_1)
    
    #Missingness at t=2
    dat<-data[(data$L1_2-data$L1_1)==0,]
    nn<-dim(dat)[1]
    dat$R_L1_2<-rbinom(nn,1,0.5)
    dat<-dat[,c("ID","R_L1_2")]
    data<-merge(data,dat,by="ID",all.x=T)
    data$R_L1_2<-ifelse(is.na(data$R_L1_2)==T,1,data$R_L1_2)
  
 #L2 
    #Missingness at t=1
    data$R_L2_1<-ifelse(abs(data$L2_1-data$L2_0)<0.07,0,1)
    
    #Missingness at t=2
    data$R_L2_2<-ifelse(abs(data$L2_2-data$L2_1)<0.05,0,1)
  
  return(data)
}


#Function for the generation of missingness indicator according to a MAR mechanism (MAR|A,L, MAR|A,L,Y or MAR|A,L,V).
#Parameter: vector of covariates with missing data
MAR<-function(n,data,type_miss){
  #When the 2 covariates are partially observed, missingness depends on the history of the given covariate only
  #At t=2, missingness depends on the value a t=1 if observed, otherwise depends on the fully observed baseline value
    
    if(type_miss=="MARAL"){
      #Missingness at t=1
      data$R_L1_1<-rbinom(n,1,expit(0.9+0.8*data$L1_0+1.2*data$A0))
      data$R_L2_1<-rbinom(n,1,expit(1.4+0.3*data$L2_0+0.7*data$A0))
      
      #Missingness at t=2
      n1<-sum(data$R_L1_1)
      n2<-sum(data$R_L2_1)
      data$R_L1_2[data$R_L1_1==1]<-rbinom(n1,1,expit(0.85+0.6*data$L1_1[data$R_L1_1==1]+1.0*data$A1[data$R_L1_1==1]))
      data$R_L1_2[data$R_L1_1==0]<-rbinom((n-n1),1,expit(0.85+0.6*data$L1_0[data$R_L1_1==0]+1.0*data$A1[data$R_L1_1==0]))
      data$R_L2_2[data$R_L2_1==1]<-rbinom(n2,1,expit(1.2+0.3*data$L2_1[data$R_L2_1==1]+1.0*data$A1[data$R_L2_1==1]))
      data$R_L2_2[data$R_L2_1==0]<-rbinom((n-n2),1,expit(1.2+0.3*data$L2_0[data$R_L2_1==0]+1.0*data$A1[data$R_L2_1==0]))
    }
    
    if(type_miss=="MARALY"){
      #Missingness at t=1
      data$R_L1_1<-rbinom(n,1,expit(-0.2+0.8*data$L1_0+1.2*data$A0+0.5*data$Y))
      data$R_L2_1<-rbinom(n,1,expit(0.1+0.3*data$L2_0+1.2*data$A0+0.5*data$Y))
      
      #Missingness at t=2
      n1<-sum(data$R_L1_1)
      n2<-sum(data$R_L2_1)
      data$R_L1_2[data$R_L1_1==1]<-rbinom(n1,1,expit(0.0+0.6*data$L1_1[data$R_L1_1==1]+1.0*data$A1[data$R_L1_1==1]+0.5*data$Y[data$R_L1_1==1]))
      data$R_L1_2[data$R_L1_1==0]<-rbinom((n-n1),1,expit(0.0+0.6*data$L1_0[data$R_L1_1==0]+1.0*data$A1[data$R_L1_1==0]+0.5*data$Y[data$R_L1_1==0]))
      data$R_L2_2[data$R_L2_1==1]<-rbinom(n2,1,expit(0.2+0.3*data$L2_1[data$R_L2_1==1]+1.0*data$A1[data$R_L2_1==1]+0.5*data$Y[data$R_L2_1==1]))
      data$R_L2_2[data$R_L2_1==0]<-rbinom((n-n2),1,expit(0.2+0.3*data$L2_0[data$R_L2_1==0]+1.0*data$A1[data$R_L2_1==0]+0.5*data$Y[data$R_L2_1==0]))
    }
    
    if(type_miss=="MARALV"){
      #Missingness at t=1
      data$R_L1_1<-rbinom(n,1,expit(0.6+0.8*data$L1_0+1.2*data$A0+1.1*data$V))
      data$R_L2_1<-rbinom(n,1,expit(0.85+0.3*data$L2_0+1.2*data$A0+1.1*data$V))
      
      #Missingness at t=2
      n1<-sum(data$R_L1_1)
      n2<-sum(data$R_L2_1)
      data$R_L1_2[data$R_L1_1==1]<-rbinom(n1,1,expit(0.75+0.6*data$L1_1[data$R_L1_1==1]+1.0*data$A1[data$R_L1_1==1]+1.1*data$V[data$R_L1_1==1]))
      data$R_L1_2[data$R_L1_1==0]<-rbinom((n-n1),1,expit(0.75+0.6*data$L1_0[data$R_L1_1==0]+1.0*data$A1[data$R_L1_1==0]+1.1*data$V[data$R_L1_1==0]))
      data$R_L2_2[data$R_L2_1==1]<-rbinom(n2,1,expit(0.9+0.3*data$L2_1[data$R_L2_1==1]+1.2*data$A1[data$R_L2_1==1]+1.1*data$V[data$R_L2_1==1]))
      data$R_L2_2[data$R_L2_1==0]<-rbinom((n-n2),1,expit(0.9+0.3*data$L2_0[data$R_L2_1==0]+1.2*data$A1[data$R_L2_1==0]+1.1*data$V[data$R_L2_1==0]))
    }
  
  return(data)
}


#Function to generate data when missing values do not predict subsequent treatment allocation
differential<-function(n,type_miss){
  
  #Patients ID
  data<-data.frame(ID=1:n) 
  
  #Covariates at t=0 (one fixed V, two time-varying L1 and L2)
  data$L1_0<-rbinom(n,1,pL1)
  data$L2_0<-rnorm(n,mL2,SDL2)
  data$V<-rbinom(n,1,pV)
  
  #Treatment allocation at t=0, depends on L1 and L2 at t=0
  data$A0<-rbinom(n,1,expit(alpha0_0+alpha1_0*data$L1_0+alpha2_0*data$L2_0))
  
  #Potential covariate values at t=1, depending on the previous value and on the treatment received at t=0
  data$L1_10<-rbinom(n,1,expit(beta_L1_1*data$L1_0))
  data$L1_11<-rbinom(n,1,expit(beta_L1_1*data$L1_0+teff_L1_1))
  data$L2_10<-beta_L2_1*data$L2_0+rnorm(n,0,SDL2_1)
  data$L2_11<-beta_L2_1*data$L2_0+teff_L2_1+rnorm(n,0,SDL2_1)
  
  #Observed covariate values at t=1
  data$L1_1[data$A0==0]<-data$L1_10[data$A0==0]
  data$L1_1[data$A0==1]<-data$L1_11[data$A0==1]
  data$L2_1[data$A0==0]<-data$L2_10[data$A0==0]
  data$L2_1[data$A0==1]<-data$L2_11[data$A0==1]
  
  #Missingness at t=1 and treatment allocation at t=1
    if(type_miss=="Differential_AL"){
      data$R_L1_1<-rbinom(n,1,expit(0.9+0.8*data$L1_0+1.2*data$A0))
      data$R_L2_1<-rbinom(n,1,expit(1.3+0.3*data$L2_0+0.7*data$A0))
    }
    if(type_miss=="Differential_ALV"){
      data$R_L1_1<-rbinom(n,1,expit(0.6+0.8*data$L1_0+1.2*data$A0+1.1*data$V))
      data$R_L2_1<-rbinom(n,1,expit(1.0+0.3*data$L2_0+1.2*data$A0+1.1*data$V))
    }
    
  #Treatment allocation at time t=1, depends on L1 and L2 at t=1 and =1 if A0=1 and R_L2_1=1
  nobs<-dim(data[data$A0==0 & data$R_L1_1==1 & data$R_L2_1==1,])[1]
  nmis1<-dim(data[data$A0==0 & data$R_L1_1==1 & data$R_L2_1==0,])[1]
  nmis2<-dim(data[data$A0==0 & data$R_L1_1==0 & data$R_L2_1==1,])[1]
  nmis3<-dim(data[data$A0==0 & data$R_L1_1==0 & data$R_L2_1==0,])[1]
  
  data$A1[data$A0==0 & data$R_L1_1==1 & data$R_L2_1==1]<-rbinom(nobs,1,expit(alpha0_1+alpha1_1*data$L1_10[data$A0==0 & data$R_L1_1==1 & data$R_L2_1==1]+alpha2_1*data$L2_10[data$A0==0 & data$R_L1_1==1 & data$R_L2_1==1]))
  data$A1[data$A0==0 & data$R_L1_1==1 & data$R_L2_1==0]<-rbinom(nmis1,1,expit(alpha0_1+alpha1_1*data$L1_10[data$A0==0 & data$R_L1_1==1 & data$R_L2_1==0]))
  data$A1[data$A0==0 & data$R_L1_1==0 & data$R_L2_1==1]<-rbinom(nmis2,1,expit(alpha0_1+alpha2_1*data$L2_10[data$A0==0 & data$R_L1_1==0 & data$R_L2_1==1]))
  data$A1[data$A0==0 & data$R_L1_1==0 & data$R_L2_1==0]<-rbinom(nmis3,1,expit(alpha0_1))
  data$A1[data$A0==1]<-1
  
  #Potential covariate values at t=2, depending on the previous value the treatment received at t=1
  data$L1_200<-rbinom(n,1,expit(beta_L1_2*data$L1_10))
  data$L1_201<-rbinom(n,1,expit(beta_L1_2*data$L1_10+teff_L1_2))
  data$L1_211<-rbinom(n,1,expit(beta_L1_2*data$L1_11+teff_L1_2))
  data$L2_200<-beta_L2_2*data$L2_10+rnorm(n,0,SDL2_2)
  data$L2_201<-beta_L2_2*data$L2_10+teff_L2_2+rnorm(n,0,SDL2_2)
  data$L2_211<-beta_L2_2*data$L2_11+teff_L2_2+rnorm(n,0,SDL2_2) 
  
  #Observed covariate values at t=2
  data$L1_2[data$A0==0 & data$A1==0]<-data$L1_200[data$A0==0 & data$A1==0]
  data$L1_2[data$A0==0 & data$A1==1]<-data$L1_201[data$A0==0 & data$A1==1]
  data$L1_2[data$A0==1 & data$A1==1]<-data$L1_211[data$A0==1 & data$A1==1]
  data$L2_2[data$A0==0 & data$A1==0]<-data$L2_200[data$A0==0 & data$A1==0]
  data$L2_2[data$A0==0 & data$A1==1]<-data$L2_201[data$A0==0 & data$A1==1]
  data$L2_2[data$A0==1 & data$A1==1]<-data$L2_211[data$A0==1 & data$A1==1]
  
  #Missingness at t=2 and treatment allocation at t=2
  if(type_miss=="Differential_AL"){
    n1<-sum(data$R_L1_1)
    n2<-sum(data$R_L2_1)
    data$R_L1_2[data$R_L1_1==1]<-rbinom(n1,1,expit(0.85+0.6*data$L1_1[data$R_L1_1==1]+1.0*data$A1[data$R_L1_1==1]))
    data$R_L1_2[data$R_L1_1==0]<-rbinom((n-n1),1,expit(0.85+0.6*data$L1_0[data$R_L1_1==0]+1.0*data$A1[data$R_L1_1==0]))
    data$R_L2_2[data$R_L2_1==1]<-rbinom(n2,1,expit(1.1+0.3*data$L2_1[data$R_L2_1==1]+1.0*data$A1[data$R_L2_1==1]))
    data$R_L2_2[data$R_L2_1==0]<-rbinom((n-n2),1,expit(1.1+0.3*data$L2_0[data$R_L2_1==0]+1.0*data$A1[data$R_L2_1==0]))
  }
  if(type_miss=="Differential_ALV"){
    n1<-sum(data$R_L1_1)
    n2<-sum(data$R_L2_1)
    data$R_L1_2[data$R_L1_1==1]<-rbinom(n1,1,expit(0.6+0.6*data$L1_1[data$R_L1_1==1]+1.0*data$A1[data$R_L1_1==1]+1.1*data$V[data$R_L1_1==1]))
    data$R_L1_2[data$R_L1_1==0]<-rbinom((n-n1),1,expit(0.6+0.6*data$L1_0[data$R_L1_1==0]+1.0*data$A1[data$R_L1_1==0]+1.1*data$V[data$R_L1_1==0]))
    data$R_L2_2[data$R_L2_1==1]<-rbinom(n2,1,expit(0.8+0.3*data$L2_1[data$R_L2_1==1]+1.2*data$A1[data$R_L2_1==1]+1.1*data$V[data$R_L2_1==1]))
    data$R_L2_2[data$R_L2_1==0]<-rbinom((n-n2),1,expit(0.8+0.3*data$L2_0[data$R_L2_1==0]+1.2*data$A1[data$R_L2_1==0]+1.1*data$V[data$R_L2_1==0]))
  }
  
  #Treatment allocation at time t=1, depends on L1 and L2 at t=1 and =1 if A0=1 and R_L2_1=1
  nobs<-dim(data[data$A1==0 & data$R_L1_2==1 & data$R_L2_2==1,])[1]
  nmis1<-dim(data[data$A1==0 & data$R_L1_2==1 & data$R_L2_2==0,])[1]
  nmis2<-dim(data[data$A1==0 & data$R_L1_2==0 & data$R_L2_2==1,])[1]
  nmis3<-dim(data[data$A1==0 & data$R_L1_2==0 & data$R_L2_2==0,])[1]
  
  data$A2[data$A1==0 & data$R_L1_2==1 & data$R_L2_2==1]<-rbinom(nobs,1,expit(alpha0_2+alpha1_2*data$L1_200[data$A1==0 & data$R_L1_2==1 & data$R_L2_2==1]+alpha2_2*data$L2_200[data$A1==0 & data$R_L1_2==1 & data$R_L2_2==1]))
  data$A2[data$A1==0 & data$R_L1_2==1 & data$R_L2_2==0]<-rbinom(nmis1,1,expit(alpha0_2+alpha1_2*data$L1_200[data$A1==0 & data$R_L1_2==1 & data$R_L2_2==0]))
  data$A2[data$A1==0 & data$R_L1_2==0 & data$R_L2_2==1]<-rbinom(nmis2,1,expit(alpha0_2+alpha2_2*data$L2_200[data$A1==0 & data$R_L1_2==0 & data$R_L2_2==1]))
  data$A2[data$A1==0 & data$R_L1_2==0 & data$R_L2_2==0]<-rbinom(nmis3,1,expit(alpha0_2))
  data$A2[data$A1==1]<-1
  
  #Potential outcomes
  data$Y000<-rnorm(n,(gamma000+gamma_L1_0*data$L1_0+gamma_L2_0*data$L2_0+gamma_L1_1*data$L1_10+gamma_L2_1*data$L2_10+gamma_L1_2*data$L1_200+gamma_L2_2*data$L2_200+gamma_V*data$V),SD_outcome)
  data$Y001<-rnorm(n,(gamma001+inter*(gamma_L1_0*data$L1_0+gamma_L2_0*data$L2_0+gamma_L1_1*data$L1_10+gamma_L2_1*data$L2_10+gamma_L1_2*data$L1_200+gamma_L2_2*data$L2_200)+gamma_V*data$V),SD_outcome)
  data$Y011<-rnorm(n,(gamma011+inter^2*(gamma_L1_0*data$L1_0+gamma_L2_0*data$L2_0+gamma_L1_1*data$L1_11+gamma_L2_1*data$L2_11+gamma_L1_2*data$L1_201+gamma_L2_2*data$L2_201)+gamma_V*data$V),SD_outcome)
  data$Y111<-rnorm(n,(gamma111+inter^3*(gamma_L1_0*data$L1_0+gamma_L2_0*data$L2_0+gamma_L1_1*data$L1_11+gamma_L2_1*data$L2_11+gamma_L1_2*data$L1_211+gamma_L2_2*data$L2_211)+gamma_V*data$V),SD_outcome)
  
  #Observed outcome
  data$Y[data$A0==0 & data$A1==0 & data$A2==0]<-data$Y000[data$A0==0 & data$A1==0 & data$A2==0]
  data$Y[data$A0==0 & data$A1==0 & data$A2==1]<-data$Y001[data$A0==0 & data$A1==0 & data$A2==1]
  data$Y[data$A0==0 & data$A1==1 & data$A2==1]<-data$Y011[data$A0==0 & data$A1==1 & data$A2==1]
  data$Y[data$A0==1 & data$A1==1 & data$A2==1]<-data$Y111[data$A0==1 & data$A1==1 & data$A2==1]
  
  #Indicator of selection for the PS model (only patients untreated at previous time point contribut to PS estimation)
  data$selec0<-1
  data$selec1<-ifelse(data$A0==1,0,1)
  data$selec2<-ifelse(data$A1==1,0,1)
  
  return(data)
}


#Function generating the missing data
generation_missing<-function(n,tab,type_miss,var_miss){
  
  if (type_miss=="MCAR"){data<-MCAR(tab,n)}
  if (type_miss=="Constant"){data<-constant(tab)}
  if (type_miss %in% c("Differential_AL","Differential_ALV")){data<-differential(n,type_miss)}
  if (type_miss %in% c("MARAL","MARALY","MARALV")){data<-MAR(n,tab,type_miss)}
  
  #New variables with missing data
  data$L1_1mis<-ifelse(data$R_L1_1==1,data$L1_1,NA)
  data$L1_2mis<-ifelse(data$R_L1_2==1,data$L1_2,NA)
  data$L2_1mis<-ifelse(data$R_L2_1==1,data$L2_1,NA)
  data$L2_2mis<-ifelse(data$R_L2_2==1,data$L2_2,NA)
  
  data$R1<-ifelse((data$R_L1_1==1 & data$R_L2_1==1),1,0)
  data$R2<-ifelse((data$R_L1_2==1 & data$R_L2_2==1),1,0)
  
  return(data)
}


data0<-generation(10000)
data<-generation_missing(10000,data0,"MCAR")
summary(data)

data<-generation_missing(10000,data0,"MARAL")
summary(data)

data<-generation_missing(10000,data0,"MARALY")
summary(data)

data<-generation_missing(10000,data0,"MARALV")
summary(data)

data<-generation_missing(10000,data0,"Constant")
summary(data)

data<-generation_missing(10000,data0,"Differential_AL")
summary(data)
 
